# Supplementary material for: Correction: A Cationic-Independent Mannose 6-Phosphate Receptor Inhibitor (PXS64) Ameliorates Kidney Fibrosis by Inhibiting Activation of Transforming Growth Factor-β1
Source: PLoS One. 2022 Jan 12;17(1):e0262725. doi: 10.1371/journal.pone.0262725 (PMC8754332; doi:10.1371/journal.pone.0262725)
Supplement: S3 File — (XLSX) [file pone.0262725.s003.xlsx]

## Sheet: Sheet1
	Clinical characteristics_UUO 1st batch
		Mice	Weight D0 (g)	Weight D7 (g)	SBP final	BP final
	1	Sham	23.2	22.2	120	95
	2	Sham2	23.15	21.6	98.4	82.8			Each group(n=8-12)	Sham	UUO	UUO+Telmisartan	UUO+PXS64
	13	Sham3	23.6	23.75	108.33	94.67			Weight(g)	21.29±0.84	19.53±0.63	21.48±0.92	20.55±0.56
	14	Sham4	19.8	21.4	76	62			Final systolic blood pressure(mmHg)	98.19±6.17	102.63±2.43	97.73±4.49	98.01±2.94
	15	Sham5	21.6	21.9	86.8	74.2
	16	Sham6	22.7	23.5	82	63.67			Final mean blood pressure(mmHg)	81.41±5.49	83.00±2.45	80.78±3.52	80.67±3.46
	37	Sham7	21.8	19.7	91	74.4
	38	SHam8	17.4	16.3	123	104.5			Urinary albumin creatinine ratio (mg/mmol)	0.4±0.1	0.6±0.3	0.7±0.1	0.6±0.1
		average	21.6562	21.2937	98.1912	81.405
		SD	2.1067
		SE	0.74483	0.841684	6.16733	5.49054
	3	Control 1	21.62	19.6	108	84
	4	Control 2	18.5	18	109.25	92.25
	17	Control 3	19.7	19.95	109.5	90.17
	18	Control 4	22.3	22.75	91.75	76.63
	19	Control 5	21.5	21.9	106.5	91
	20	Control 6	19.9	19.6	93	70.67
	39	Control7	19.5	18.59	95.5	77
	40	Control 8	19.5	18.8	100	82
	41	Control 9	19.7	16.6	107.5	83.3
		average	20.2467	19.5322	102.333	83.0022
		SD
		SE	0.417612	0.629305	2.4342	2.44855
	7	Telmisartan	23.81	20.7	106.67	83.17
	8	Telmisartan2	22.4	22.2	87.5	72.83
	29	Telmisartan3	23.5	23.23	84	64.5
	30	Telmisartan4	24.8	22.8	83.5	73.5
	31	Telmisartan5	19.2	23.01	114.6	95.6
	32	Telmisartan6	20.2	21.5	124.4	99.2
	46	telmisartan 7	24.8	22.8	83.8	70.2
	47	telmisartan 8	24.3	24.2	95.8	86.1
	48	telmisartan 9	20.3	20.42	94	77.67
	49	telmisartan 10	15.3	13.89	103	85
		average	21.861	21.475	97.727	80.777
		SE	0.973669	0.919814	4.48569	3.51757
	11	PSX64	21.6	dead
	12	PSX64	19.82	19	98.75	82
	33	PSX64 3	24.5	23.6	114.5	93.5
	34	PSX64 4	22	21.3	96.5	76
	35	PSX64 5	22.7	22.5	85.33	63
	54	PSX64 7	20.4	19.78	94.83	79.83
	55	PSX64 8	22.1	21.3	81.86	61.57
	57	PSX64 10	22.3	21.7	101.5	85.17
	58	PSX64 11	22.3	18.3	100	89
	59	PSX64 12	22.3	18.7	103	90
	60	PSX64 13	20.2	19.3	103.83	86.67
		av	21.862	20.548	98.01	80.674
		SE	0.439469	0.563672	2.94652	3.46189
